# Supplementary material for: GC–MS-based metabolome classification of sturgeon caviar and fish roe samples reveals unique caviar signatures, interspecies and gender variabilities
Source: Sci Rep. 2026 Feb 17;16:7195. doi: 10.1038/s41598-026-36474-6 (PMC12920915; doi:10.1038/s41598-026-36474-6)
Supplement: Supplementary file 2 — Supplementary Information 2 [file 41598_2026_36474_MOESM2_ESM.xlsx]

## Sheet: Sheet1
Primary ID	Annotation	SAM-2- i	SAM-2- ii	SAM-2- iii	SAF-2-i_	SAF-2-ii_	SAF-2-iii_	SAM-1- i	SAM-1- ii	SAM-1- iii	SAF-1-i	SAF-1-ii	SAF-1-iii	TGF- i	TGF- ii	TGF- iii	RHF-i	RHF-ii	RHF-iii	PPF-2-i	PPF-2-ii	PPF-2-iii	PPF-1- i	PPF-1- ii	PPF-1- iii	BCV- i	BCV- ii	BCV- iii	RCV-i	RCV-ii	RCV-iii	CNF-i	CNF-ii	CNF-iii	CNM-i	CNM-ii	CNM-iii	DLF- i	DLF- ii	DLF- iii	SOF-i	SOF-ii	SOF-iii	SOM-i	SOM-ii	SOM-iii	SLB- i	SLB- ii	SLB- iii
989.37	Ethylene glycol 2TMS	0.30329	0.250897	0.375467	0.271149	0.257722	0.235336	0.346273	0.340032	0.326068	0.356754	0.331407	0.320666	0.355525	0.331924	0.315573	0.208416	0.112261	0.0840449	0.225386	0.255353	0.258836	0.299683	0.30465	0.297107	0.364327	0.352898	0.382663	0.287417	0.326091	0.368555	0.101589	0.136985	0.14147	0.152961	0.146547	0.16479	0.413121	0.392756	0.359987	0.366293	0.34416	0.348916	0.174042	0.203807	0.234193	0.314303	0.30153	0.278188
1011.59	Ethylene glycol 2TMS	0.00108447	0.00277982	0.00381916	0.00185544	0.00224722	0.00146009	0.00310399	0.00262285	0.00383577	0.00443969	0.00367064	0.00294164	0.00179776	0.0036356	0.00373317	0.00494633	0.00244813	0.00227297	0.00219271	0.00171211	0.00195696	0.00183409	0.0059535	0.00225632	0.0030819	0.00168952	0.00168685	0.00485411	0.003786	0.00477869	0.00230401	0.00220991	0.00305783	0.00155454	0.001417	0.00132101	0.0042108	0.00183033	0.00350062	0.00200846	0.00181847	0.00377295	0.00173405	0.00101152	0.00296496	0.0012752	0.00132937	0.00175496
1064.04	1,3 Propanediol 2TMS	0.0574268	0.0540414	0.0706686	0.0517578	0.0533169	0.0465382	0.0664158	0.0641202	0.0625607	0.0579595	0.0626229	0.0727058	0.0656139	0.0559376	0.0616943	0.0422565	0.0205663	0.0282149	0.0500383	0.0553786	0.0471799	0.0578111	0.0606905	0.0562213	0.0622797	0.0748095	0.0778414	0.0686616	0.0646115	0.0741387	0.01783	0.0211503	0.0266661	0.027468	0.0249135	0.0310519	0.0758523	0.0682656	0.066847	0.0669622	0.0567835	0.0601416	0.0333662	0.0373719	0.0485706	0.0726868	0.0678829	0.0615814
1071.98	1,3 Propanediol 2TMS	0.0992765	0.035544	0.0444349	0.0152403	0.00445476	0.00640855	0.0122873	0.00191628	0.00692914	0.0432398	0.0243088	0.00777988	0.0049233	0.00373994	0.00386765	0.00556834	0.00220343	0.00246958	0.000870016	0.012284	0.00583404	0.0036577	0.00336896	0.0061725	0.010884	0.0128737	0.0124778	0.00105521	0.0040822	0.00358341	0.00444937	0.00161227	0.00259231	0.00226215	0.00676411	0.0028544	0.00657674	0.00556122	0.00645447	0.00341646	0.00370104	0.0124887	0.00418955	0.00638419	0.0032623	0.00216938	0.0014122	0.00743594
1136.76	1,2-Butanediol 2TMS	0.0497274	0.027112	0.0249267	0.0184723	0.00712748	0.0106993	0.0220878	0.00860769	0.0107707	0.0349463	0.0252793	0.00970733	0.00864125	0.00770322	0.0086111	0.00937643	0.00378477	0.00143681	0.00635557	0.00735681	0.00924037	0.00582732	0.00626962	0.0199404	0.0615162	0.0895371	0.107299	0.0554652	0.0555084	0.0403511	0.00854205	0.00748556	0.00648314	0.00526191	0.00601528	0.00619094	0.0138468	0.018788	0.0122562	0.0128591	0.0141603	0.0199392	0.00824639	0.00713588	0.00692459	0.00785743	0.00772359	0.0155982
1171.41	2-Octanol TMS	0.0347068	0.0336869	0.0524635	0.0125711	0.0143358	0.0248999	0.0270407	0.0232081	0.022122	0.0337348	0.0346064	0.0221031	0.0436943	0.0271208	0.0156999	0.0328219	0.0366868	0.0240339	0.0257078	0.00779476	0.0225165	0.0177789	0.0311408	0.0411374	0.0292499	0.0409517	0.0597769	0.0349861	0.0283225	0.0284423	0.0234378	0.0279963	0.044214	0.0246856	0.0161396	0.0331291	0.0378208	0.036245	0.0146345	0.0288559	0.0304792	0.0353942	0.0292591	0.0410134	0.0320064	0.0122741	0.0264301	0.0107041
1198.3	1-Octanol TMS	0.0306349	0.0175112	0.0438793	0.0440766	0.0217954	0.0161594	0.0407723	0.0276311	0.0326303	0.0289606	0.0363668	0.0360246	0.040173	0.0306211	0.0193798	0.0559541	0.0239725	0.0247284	0.0237631	0.00526206	0.00487675	0.0254123	0.0326435	0.0263407	0.0588313	0.0564586	0.0444713	0.0413605	0.0477179	0.0495309	0.0234943	0.0204734	0.0248164	0.0173614	0.0213389	0.0249496	0.0424887	0.034317	0.0287084	0.0416191	0.068624	0.0705199	0.0430093	0.0508296	0.0416637	0.0347695	0.0274436	0.0262985
1252.76	Diethylene glycol 2TMS	0.22954	0.179579	0.231112	0.169798	0.145352	0.141669	0.204799	0.187404	0.186957	0.234937	0.220569	0.19305	0.215189	0.196432	0.183389	0.0933825	0.0668775	0.0534708	0.145645	0.151869	0.153468	0.176366	0.175377	0.185742	0.291069	0.302526	0.342044	0.204225	0.230967	0.229389	0.0560482	0.0766589	0.074035	0.0878748	0.0867562	0.106067	0.231884	0.232842	0.20511	0.199782	0.2096	0.207726	0.107915	0.147152	0.134457	0.183305	0.17141	0.173455
1287.77	Glycerol 3TMS	8.93473	4.87282	4.45573	0.943432	0.311932	0.219344	3.75123	0.428873	0.353601	4.40022	2.23197	0.596693	2.19791	3.05049	1.19767	0.278293	0.168977	0.119921	0.166018	0.235543	0.28017	0.246661	0.247416	0.319466	2.70438	4.00061	3.68108	1.8138	1.79796	1.76265	0.329454	0.474034	0.441037	0.539342	0.333409	0.553966	0.779824	0.901576	0.759723	0.325889	2.75085	3.55172	1.22322	1.84265	0.50618	0.387274	0.371477	0.533635
1886.38	2-Ethyl-1-dodecanol	0.00502373	0.00148055	0.00470411	0.00373974	0.00228607	0.00203129	0.00318317	0.00523715	0.00296491	0.0039963	0.00257165	0.0035976	0.00505027	0.00531741	0.00401647	0.00151683	0.00232759	0.00191712	0.00183028	0.00238541	0.0022626	0.00242703	0.00192083	0.00139811	0.0164277	0.0177603	0.0195175	0.0114603	0.00834164	0.0100654	0.00414418	0.00168151	0.00233401	0.00340029	0.00351525	0.00395567	0.00378442	0.00287249	0.00442333	0.00280755	0.0145201	0.0106359	0.00363333	0.00678616	0.00304716	0.00336234	0.00196224	0.002262
2156.27	Octadecanol TMS	0.0209811	0.0417242	0.0256846	0.0376697	0.0180103	0.0172137	0.0196525	0.0194485	0.0218504	0.0246695	0.0181674	0.0190683	0.0239187	0.0310391	0.023312	0.00420729	0.00298241	0.00308828	0.0161917	0.0138857	0.0169924	0.018581	0.0187763	0.0177256	0.0581644	0.0660383	0.066898	0.0460972	0.0388178	0.0467331	0.00441809	0.00603718	0.00810321	0.00672704	0.00568369	0.00642541	0.0437822	0.0306924	0.02918	0.0284789	0.0261768	0.0269227	0.0110738	0.0150767	0.0110712	0.0176035	0.0197756	0.0230461
2294.92	Oleyl alcohol TMS	0.0122808	0.0218725	0.00723859	0.00331588	0.00742472	0.00607272	0.0098687	0.00313088	0.00438077	0.0209591	0.0266284	0.00817814	0.00607879	0.00914251	0.00230732	0.0058763	0.00486745	0.00597085	0.00798583	0.00590082	0.00666161	0.0120874	0.00661445	0.0103136	0.0107642	0.00794249	0.00866576	0.0169792	0.0100974	0.00756113	0.00874444	0.0111325	0.00869724	0.00616148	0.00562933	0.00556118	0.00719385	0.00239303	0.0104624	0.0154689	0.00841449	0.00652544	0.0104444	0.00497209	0.00680607	0.00481778	0.00993651	0.00773757
1695.14	1-Heptadecene	0.00961629	0.00693794	0.00444562	0.00606688	0.00816712	0.00612387	0.00820962	0.00633323	0.010697	0.00736615	0.016901	0.00338324	0.00531405	0.00311996	0.0105074	0.027352	0.0135027	0.0118284	0.00938973	0.00269298	0.00656266	0.00299249	0.00557036	0.00954374	0.00759449	0.00840999	0.00462295	0.0120612	0.00666368	0.00668424	0.0136945	0.00848739	0.0160274	0.00738443	0.00839536	0.011471	0.00679302	0.00767302	0.016705	0.0173426	0.00628667	0.00648041	0.0124436	0.0173592	0.00630471	0.00876481	0.00767609	0.0050992
2368.62	11-Tricosene	0.00309169	0.00186794	0.00172604	0.00366501	0.00325672	0.00436772	0.0050952	0.0038801	0.00331345	0.00238255	0.00475299	0.00641251	0.00137444	0.00460022	0.00325553	0.00640084	0.00411452	0.0006568	0.00166812	0.00136846	0.00247492	0.0020772	0.0037004	0.00620438	0.0151502	0.0131545	0.0167623	0.0115977	0.0105577	0.00707079	0.00226388	0.00238724	0.0032535	0.00180517	0.00349469	0.00238502	0.00531904	0.00264692	0.00224811	0.00677009	0.0131589	0.000819751	0.00188722	0.00174735	0.00150868	0.00862924	0.00395493	0.00115851
966.11	l-Alanine TMS	0.0314039	0.0187437	0.0210883	0.0195442	0.0185765	0.0306508	0.0116788	0.0109032	0.0172221	0.0117845	0.0246266	0.0129072	0.00450465	0.0196837	0.01499	0.0556257	0.0518731	0.013405	0.00864549	0.00743705	0.0346084	0.0187903	0.028975	0.0150332	0.0164894	0.0296518	0.0117001	0.0280027	0.0198172	0.0271959	0.0210998	0.0176951	0.0292833	0.025201	0.00735603	0.0199668	0.021814	0.0135299	0.0121546	0.0200814	0.000949518	0.00405356	0.00255656	0.000717517	0.0724374	0.013243	0.0154217	0.026648
992.26	N,N-Dimethylglycine TMS	0.811471	0.192462	1.2551	0.118764	0.0884717	0.0644526	0.817324	0.189153	0.116982	0.961059	0.384865	0.162905	0.113092	0.128817	0.105793	0.941138	0.088661	0.0747585	0.018737	0.113805	0.0967212	0.0896904	0.0785973	0.0754076	0.0354506	0.150058	0.0517315	0.204451	0.124122	0.123594	0.135826	0.378247	0.235459	1.45356	0.596288	1.03373	0.128375	0.101966	0.0294633	0.165404	9.37282	12.5917	7.64727	10.0699	1.8928	0.109849	0.0808976	0.109399
1094.61	L-Valine TMS	0.228359	0.0984654	0.0871448	0.0969139	0.00733734	0.00355833	0.892269	0.0137904	0.0150406	0.12197	0.079106	0.0224753	0.239409	0.3393	0.111302	0.00895372	0.0155952	0.00753406	0.00330063	0.00443162	0.00544433	0.012756	0.00660409	0.0103874	0.0245741	0.133999	0.0613701	0.0253068	0.0454502	0.0202014	0.133655	0.229918	0.10796	0.310538	0.0834251	0.269552	0.0148233	0.0199887	0.0124289	0.0117274	0.757974	0.958531	0.746116	1.01708	0.11337	0.0122496	0.00642729	0.0367428
1106.17	Valine TMS	0.00864414	0.0231477	0.0344501	0.0306162	0.00940924	0.00536786	0.0109989	0.00875492	0.0266567	0.0215268	0.0140281	0.00380361	0.00739857	0.0305444	0.0275588	0.0149587	0.0138784	0.0036048	0.00856914	0.0105262	0.00728964	0.0190989	0.00873832	0.00326301	0.0223081	0.0150136	0.00772634	0.00394942	0.0229199	0.0203306	0.00431297	0.007837	0.0174417	0.0115784	0.00708161	0.00330014	0.00513684	0.00505016	0.010376	0.00887209	0.0500223	0.061644	0.00763032	0.00850116	0.00945916	0.00330321	0.0226402	0.00848886
1111.91	Sarcosine 2TMS (KRG- i)	2.46602	0.872596	0.612663	0.0949995	0.00280872	0.00493988	0.554452	0.00488664	0.00863369	1.13062	0.631364	0.0287762	0.943978	1.38708	0.264374	0.00702875	0.00922974	0.00657827	0.00425875	0.00406831	0.00500467	0.0038968	0.00318358	0.00366738	0.0156469	0.051363	0.0282843	0.0141006	0.00990004	0.00705899	0.199116	0.40046	0.235399	0.210628	0.0615002	0.140153	0.00577112	0.00582227	0.00959661	0.00704805	0.617997	0.939158	0.970305	1.45947	0.128602	0.00637332	0.00382426	0.0519556
1121.6	l-Alanine 2TMS	0.00652798	0.00964825	0.00920539	0.00733624	0.00482652	0.00668966	0.0128364	0.00862853	0.00816219	0.00302228	0.0119501	0.00417503	0.0150788	0.0305797	0.0149066	0.0166978	0.00959391	0.00743435	0.0139781	0.00664036	0.0101475	0.00917245	0.0163646	0.0130611	0.0061123	0.0102127	0.0111205	0.00599562	0.0090029	0.00336358	0.00495094	0.00473591	0.00885561	0.00958444	0.0072889	0.00956477	0.015825	0.0156013	0.00833518	0.00267606	0.0163851	0.00623561	0.00927301	0.00431457	0.00575465	0.0105835	0.0157092	0.00499779
1128	Glycine 2TMS	0.530756	0.0664529	0.0325397	0.0192347	0.00822231	0.00510328	0.167686	0.00500332	0.00758877	0.233109	0.07521	0.00362681	0.252713	0.574019	0.136732	0.00355624	0.00271393	0.00520323	0.00678912	0.0146569	0.00571211	0.00676035	0.00588694	0.00407335	0.00365865	0.00566772	0.00440273	0.00290179	0.00558535	0.00302806	0.0435668	0.0729081	0.0327957	0.0538878	0.015735	0.0269906	0.00404298	0.00312432	0.00385069	0.00352058	0.0299658	0.0516976	0.0738118	0.0946217	0.011919	0.00633262	0.00328145	0.00927179
1136.2	Glycine 2TMS	0.00525032	0.00245562	0.00716878	0.00794974	0.00509184	0.00377668	0.00509946	0.00338583	0.00302572	0.00426466	0.00735468	0.00455112	0.00449063	0.00242254	0.00323264	0.00340612	0.00902417	0.0039552	0.00749361	0.0014509	0.00411134	0.0030256	0.00441625	0.00259196	0.00385844	0.00781733	0.00623672	0.00459169	0.00388315	0.00274491	0.00354702	0.00621828	0.00596673	0.00212747	0.00739414	0.00852575	0.00382033	0.00333198	0.00414552	0.00290449	0.00873414	0.00283909	0.00292134	0.00426392	0.0062275	0.00498426	0.00554822	0.00461702
1170.43	l-Leucine TMS	0.0132752	0.0137217	0.0087709	0.00498635	0.00539281	0.00901347	0.0124416	0.00405417	0.00726112	0.00479259	0.00368459	0.00622848	0.00450342	0.0046694	0.0108545	0.00736808	0.00383016	0.00261397	0.00513057	0.00633594	0.00613738	0.00499348	0.0142369	0.0055192	0.00617242	0.0146578	0.00792503	0.0106962	0.0124749	0.00814609	0.0081333	0.00531155	0.00737349	0.00679134	0.00696235	0.00603976	0.00720026	0.00469239	0.0106296	0.00594276	0.0224292	0.0105893	0.0120675	0.0112002	0.0033369	0.00663298	0.00471255	0.00691625
1181.18	l-Isoleucine TMS	0.176248	0.0733458	0.0454898	0.00907765	0.00680744	0.015594	0.631619	0.0104445	0.00850238	0.120865	0.0332842	0.00570793	0.110557	0.179007	0.0180846	0.00528548	0.00496545	0.00579559	0.022457	0.00627914	0.00850829	0.00494971	0.00512983	0.0126561	0.0132023	0.011672	0.0180909	0.0115811	0.00514803	0.00946555	0.0354604	0.0919473	0.0406664	0.787481	0.0702868	0.433346	0.0147239	0.0137845	0.00800912	0.00782335	0.712538	1.03723	1.25381	1.86293	0.123946	0.00450784	0.0117621	0.00397413
1182.04	Norleucine	0.133103	0.0539659	0.0513389	0.0529028	0.00583776	0.0105826	0.47948	0.00341399	0.0130235	0.0782354	0.0559871	0.00333862	0.112319	0.178434	0.0605133	0.00961259	0.0127914	0.00784315	0.00459292	0.00514668	0.00492045	0.00816539	0.00766684	0.00405528	0.0344897	0.112994	0.0378186	0.0206689	0.033024	0.019037	0.0448099	0.0700076	0.0585028	0.248917	0.0647416	0.231492	0.00875369	0.00358144	0.00467075	0.0157693	0.492174	0.626627	0.57428	0.742302	0.0825435	0.00394573	0.00161073	0.020076
1224.38	Valine-2TMS	0.212057	0.0754892	0.0546512	0.0775569	0.00308043	0.00556174	0.221513	0.00654335	0.0100872	0.0567979	0.0389007	0.00477956	0.100977	0.131036	0.0339866	0.00431408	0.00777184	0.00594214	0.0103526	0.00533761	0.00799867	0.00656499	0.00870598	0.00367513	0.0110007	0.028571	0.0186108	0.0101785	0.015188	0.0124453	0.0375529	0.0796465	0.0504976	0.12305	0.0351162	0.0823557	0.0050643	0.00455026	0.00646946	0.00754303	0.182625	0.262975	0.185422	0.281975	0.0215477	0.00802793	0.00317375	0.0296527
1268.04	L-Serine 2TMS	0.332441	0.170124	0.150184	1.0893	1.13969	1.04079	0.705483	0.833268	1.05621	0.328938	0.199713	1.02582	0.275063	0.499706	0.122515	0.21207	0.149624	0.139542	0.929413	0.0077652	0.944509	1.70312	1.24701	1.56787	1.10322	0.170031	0.855924	1.17286	1.33132	1.73023	0.0542605	0.0704303	0.175846	0.162683	0.178985	0.204118	1.50809	1.53846	1.43108	1.3163	0.478324	0.619391	0.400979	0.503226	0.255498	1.13582	1.01899	1.31043
1306.62	L-Threonine 2TMS	1.22142	0.420384	0.481327	0.0724128	0.0153457	0.00757401	0.992483	0.0202106	0.0106476	0.306785	0.126348	0.0251416	0.238194	0.358664	0.100917	0.069539	0.0214337	0.012899	0.0154205	0.0137596	0.018772	0.00794998	0.0103052	0.0233782	0.0949798	0.0245265	0.139773	0.0679945	0.0243551	0.0176785	0.0290911	0.0881689	0.0276379	0.192962	0.0620211	0.203655	0.0423997	0.0508143	0.00923244	0.0346345	0.411778	0.535782	0.485559	0.73082	0.0668876	0.0138911	0.00786884	0.0143933
1318.4	Glycine 3TMS	0.965462	1.52579	0.656115	0.101608	0.0934328	0.0805335	3.1637	0.102674	0.106787	1.04574	1.85941	0.12506	13.1898	20.3539	4.92213	0.0459586	0.0239472	0.0234739	0.0884791	0.110267	0.128051	0.115866	0.0944765	0.105112	0.105667	0.104096	0.104773	0.10173	0.109881	0.116794	0.0462933	0.0492468	0.0355345	0.0795974	0.0644313	0.0843357	0.12477	0.12281	0.119218	0.119312	0.41709	0.181108	0.127059	0.163481	0.0777915	0.11217	0.106617	0.0892948
1373.45	Serine 3TMS	0.114949	0.0651881	0.0481635	0.0404518	0.00569858	0.00575858	0.0759177	0.00369013	0.00727771	0.0691754	0.066979	0.00764065	0.102948	0.0988591	0.0383644	0.00150696	0.00292281	0.00282483	0.00753627	0.00382426	0.00554982	0.00834034	0.0118839	0.0139633	0.00901618	0.0226694	0.00907544	0.0101708	0.0103333	0.00732738	0.00361808	0.00711555	0.00835657	0.0316981	0.0190774	0.0175396	0.00627975	0.00664601	0.00502102	0.00608328	0.0230217	0.0319379	0.0189016	0.0268995	0.0105435	0.00427941	0.00729185	0.00589985
1399.19	Threonine 3TMS	0.370097	0.22429	0.248797	0.0808507	0.0210582	0.0115972	0.159696	0.0165913	0.0231559	0.100006	0.0780683	0.0356643	0.138915	0.128812	0.0366544	0.00902577	0.0100601	0.130787	0.0117535	0.0125968	0.0279454	0.0145471	0.00991627	0.0193704	0.0170183	0.0290662	0.0162257	0.0294518	0.0240469	0.0264741	0.0240774	0.0329414	0.0299607	0.0808096	0.0322899	0.0640612	0.024421	0.0254188	0.0181988	0.0285535	0.0449701	0.0907347	0.143083	0.0777531	0.0204347	0.0173206	0.020201	0.0255026
1437.65	β-Alanine 4TMS	0.431639	0.377247	0.411812	0.335128	0.31229	0.285633	0.531906	0.364926	0.343865	0.375239	0.347415	0.366259	0.414491	0.396788	0.377267	0.133548	0.0963153	0.0715183	0.293723	0.330878	0.287826	0.3404	0.329279	0.346775	0.487884	0.495465	0.569513	0.453457	0.452935	0.443864	0.0780968	0.101323	0.12148	0.164737	0.144731	0.170409	0.388076	0.344941	0.32618	0.321334	0.537721	0.410205	0.184137	0.234564	0.213708	0.338113	0.333776	0.337278
1486.97	Aminomalonic acid 3TMS	0.0105988	0.00780196	0.0121313	0.00791839	0.00692707	0.00640651	0.0161395	0.0134002	0.00300285	0.0206741	0.00975558	0.0114707	0.0127471	0.00629598	0.0034039	0.00250148	0.0022996	0.0041379	0.00529311	0.00415868	0.00542208	0.00394549	0.00236636	0.0106937	0.223484	0.31558	0.377183	0.232182	0.214099	0.139599	0.00579657	0.00265565	0.00971292	0.00787609	0.00376242	0.00620353	0.0106044	0.00828034	0.0180068	0.00281757	0.0079865	0.0111486	0.0123217	0.0032378	0.00620144	0.00361291	0.00442375	0.0125684
1488.82	Aspartic acid 3TMS	0.125298	0.14631	0.158988	0.024101	0.00246496	0.00810785	0.0742024	0.00773249	0.00420158	0.117485	0.0824336	0.0126345	0.0850658	0.198502	0.0637516	0.00271184	0.00194022	0.00577752	0.0105325	0.00502275	0.00928961	0.00521897	0.00694772	0.00618631	0.0096571	0.018067	0.0151662	0.00995217	0.0109779	0.00638979	0.00695203	0.00744357	0.0128155	0.0109814	0.00467419	0.008765	0.00415105	0.00569158	0.00362115	0.00956096	0.0631541	0.083045	0.0356891	0.0508533	0.014775	0.00367094	0.00387786	0.0214318
1535.09	L-Aspartic acid 3TMS	0.05854	0.113587	0.100529	0.0251107	0.0378687	0.0282349	0.575866	0.0172201	0.0482912	0.271225	0.111141	0.0463366	0.157879	0.0608194	0.139909	0.0273924	0.00522327	0.0176486	0.00837796	0.0328161	0.0600164	0.0575375	0.0385942	0.0726913	0.18798	0.0908117	0.64442	0.106086	0.086275	0.0928363	0.0125389	0.0033337	0.0175487	0.0512764	0.00986648	0.0316919	0.0452283	0.0262523	0.0505365	0.0298137	0.38203	0.0322224	0.105365	0.0294747	0.0886596	0.0488839	0.0363503	0.0180009
1538.8	Pyroglutamic acid 2TMS	0.30586	0.171902	0.163059	0.134886	0.0371058	0.0384463	0.655073	0.0655223	0.0458732	0.500032	0.203444	0.0539997	0.217754	0.331175	0.165717	0.0125177	0.0139509	0.00597595	0.0351526	0.0302697	0.0265917	0.0576695	0.0273169	0.104796	0.301258	0.575132	0.55925	0.178411	0.171678	0.143926	0.0115372	0.0244653	0.0170405	0.0535556	0.0539837	0.12936	0.0918821	0.189385	0.0649873	0.0437455	0.627681	0.784003	0.303026	0.513788	0.143018	0.0637402	0.0318985	0.133055
1542.75	3-Hydroxyproline 3TMS	0.167539	0.112263	0.0712525	0.0520156	0.0170286	0.00645717	0.836277	0.00621312	0.0141543	0.120916	0.076579	0.00436191	0.145231	0.220275	0.0678658	0.00369381	0.0129008	0.00356115	0.00744012	0.00634479	0.00831809	0.00400782	0.00846513	0.00419482	0.0273683	0.0468867	0.0339531	0.011801	0.022647	0.00830579	0.00655184	0.0173917	0.0087173	0.0566001	0.0137643	0.0548925	0.010478	0.017373	0.00843169	0.00488959	0.708686	0.97942	0.465671	0.685873	0.0849683	0.00951166	0.00430621	0.0207834
1575.51	Pyroglutamic acid	11.4696	4.1649	3.68912	0.572604	0.381182	0.418302	1.7558	0.520917	0.500765	4.59318	4.84707	0.623248	0.463919	0.468647	0.403007	0.309953	0.179401	0.147148	0.396888	0.387911	0.39429	0.483126	0.440957	0.572495	0.751425	0.604904	0.705394	0.651824	0.678485	0.848326	0.111542	0.163806	0.21074	0.230372	0.333546	0.239993	0.706099	0.629538	0.539488	0.511796	0.490721	0.661715	0.290592	0.334906	0.361048	0.49219	0.491804	0.555152
1631.97	Glutamic acid 3TMS	0.210433	0.149353	0.119091	0.0809077	0.00422027	0.00737914	0.685889	0.0152702	0.00761631	0.142026	0.0962951	0.010838	0.174635	0.266786	0.0890607	0.0031794	0.00373291	0.00207337	0.00539982	0.00621078	0.00871988	0.00349993	0.0108658	0.0039311	0.0370955	0.0896362	0.0365018	0.0253461	0.0290178	0.019627	0.00267274	0.0103376	0.00636016	0.0341823	0.0113383	0.0371143	0.00996533	0.00675814	0.0217944	0.00954129	0.0312061	0.0360362	0.0700136	0.165756	0.0483571	0.00485222	0.00605402	0.0280268
1642.79	L-Phenylalanine 2TMS	0.0935122	0.0582088	0.0482553	0.0341279	0.00514274	0.00783208	0.139243	0.00706637	0.00784708	0.0586687	0.0415979	0.00978841	0.0368713	0.0380305	0.0180442	0.00576424	0.00366037	0.00309445	0.00548183	0.00525389	0.00234201	0.00533232	0.00486648	0.0076559	0.00648864	0.0256241	0.0140443	0.0115106	0.0166126	0.00944502	0.0130297	0.0115668	0.0175934	0.0288715	0.0127931	0.0335294	0.00709784	0.0103026	0.0040447	0.00596649	0.0132007	0.0139473	0.0554774	0.0948699	0.0280836	0.00177916	0.00495045	0.0155762
1904.69	Tyrosine 2TMS	0.0960739	0.0794434	0.0738915	0.0277085	0.00338546	0.0130692	0.243906	0.00761262	0.0062457	0.093003	0.0559424	0.00848136	0.0380095	0.0608826	0.0259394	0.00286306	0.00576055	0.00634553	0.0049684	0.00420527	0.00850952	0.00349193	0.0105847	0.0155169	0.0247973	0.0539933	0.0246823	0.0129497	0.0230287	0.0131185	0.00314805	0.00621717	0.00771762	0.0144492	0.00925064	0.0136363	0.00702604	0.00340255	0.00867537	0.0107259	0.124054	0.215233	0.166912	0.35536	0.0248351	0.00504254	0.00656954	0.00682207
1089.05	Caproic acid TMS	0.105614	0.13812	0.131984	0.120547	0.114362	0.10612	0.17472	0.155412	0.153304	0.163355	0.126846	0.146148	0.14378	0.125722	0.177026	0.106301	0.0788685	0.0662819	0.112893	0.128095	0.11651	0.134399	0.14812	0.138647	0.170305	0.181095	0.21069	0.165907	0.186337	0.168533	0.057928	0.0800659	0.0709107	0.0983569	0.0902663	0.101183	0.206291	0.183489	0.150973	0.180986	0.236365	0.221964	0.146539	0.192339	0.13956	0.164718	0.137155	0.11629
1103.28	2-Ethylhexanoic acid TMS	0.341069	0.304894	0.439531	0.279606	0.256131	0.26279	0.371765	0.371367	0.338744	0.387423	0.365619	0.350079	0.363763	0.355102	0.307387	0.227599	0.143991	0.122077	0.260552	0.265736	0.263814	0.331924	0.309356	0.306089	0.387632	0.394261	0.40672	0.318849	0.34334	0.381747	0.114148	0.163752	0.158179	0.180092	0.17522	0.200778	0.436676	0.413801	0.36641	0.378357	0.415826	0.409897	0.22847	0.259528	0.260399	0.328668	0.305653	0.29974
1363.67	Butyl caprylate	6.46305	6.02858	7.10637	5.88032	5.46733	5.28521	6.7623	6.61266	6.34824	7.03374	6.88214	6.39726	6.63537	6.53357	6.29673	2.75926	1.49765	1.42578	5.26044	5.46889	5.44511	5.988	5.87953	6.06288	6.91281	6.81887	7.22336	6.24325	6.44278	6.99668	1.51764	1.75963	2.08202	2.5342	2.53958	3.04495	7.13457	6.9276	6.73436	7.16399	6.80721	6.92307	3.48727	4.27468	4.53909	6.09586	6.04603	5.98298
1365.28	Nonanoic acid, TMS	0.0694191	0.0590384	0.0863691	0.0415507	0.0423054	0.0403045	0.0581974	0.0620393	0.0546245	0.0669074	0.0715033	0.0587078	0.065047	0.0740228	0.0549672	0.0450375	0.0165933	0.0145408	0.0622098	0.0460517	0.0424788	0.0595012	0.0535837	0.0637791	0.0848399	0.0916385	0.120294	0.0756793	0.106615	0.0601247	0.0235491	0.0277608	0.0270353	0.0265075	0.0295205	0.0428423	0.0691137	0.0594597	0.0549634	0.0923269	0.0633864	0.0587551	0.043096	0.0605086	0.0432764	0.0559221	0.0609377	0.0610303
1608.77	Pimelic acid 2TMS	0.153888	0.142788	0.160954	0.170167	0.0389323	0.208248	0.167846	0.162199	0.133506	0.0667354	0.217917	0.0424309	0.0526017	0.040473	0.0418342	0.10119	0.0426149	0.0504085	0.0794615	0.017492	0.0600423	0.115801	0.0468009	0.135324	0.239659	0.140772	0.130038	0.0986834	0.190745	0.235399	0.0443336	0.042278	0.0566983	0.110889	0.0740873	0.0882978	0.165599	0.16364	0.21251	0.15724	0.179041	0.216098	0.161077	0.15339	0.087443	0.18035	0.0952035	0.0991398
1706.81	Suberic acid 2TMS	0.10336	0.132545	0.112067	0.105739	0.129572	0.127232	0.157532	0.142759	0.12917	0.124085	0.145957	0.124108	0.0969033	0.0839633	0.137934	0.101207	0.083928	0.080934	0.0973539	0.0904541	0.0758276	0.0947601	0.0937279	0.129919	0.232627	0.15895	0.183612	0.250611	0.209277	0.210793	0.0667069	0.0731572	0.111948	0.0839669	0.124968	0.1752	0.145234	0.131661	0.123546	0.12292	0.277869	0.190706	0.264592	0.239765	0.0957507	0.118085	0.134535	0.145408
1802.46	Azelaic acid 2TMS	0.263325	0.324612	0.277914	0.2761	0.115007	0.107336	0.311687	0.173201	0.183142	0.900427	0.229096	0.205134	0.123372	0.123217	0.129063	0.241262	0.151775	0.0787036	0.125983	0.105708	0.104277	0.168611	0.115683	0.210074	0.283656	0.445951	0.41736	0.413099	0.370439	0.278639	0.0955431	0.119444	0.103444	0.118083	0.116006	0.234199	0.252683	0.384228	0.17919	0.332897	0.98648	0.491839	0.416442	0.377556	0.193715	0.221007	0.123444	0.35554
1852.38	Myristic acid TMS	0.391954	0.557841	0.413395	0.327831	0.191548	0.183301	0.415238	0.30465	0.288295	0.502906	0.566581	0.368976	1.08556	1.79535	0.659974	0.191317	0.0750143	0.0618507	0.250477	0.20386	0.21845	0.317644	0.239203	0.255373	1.4137	1.61063	1.70071	1.10022	1.16026	1.06453	0.180363	0.218487	0.203042	0.147566	0.118325	0.14579	0.717518	0.408311	0.378214	0.524416	1.36469	1.15041	0.41441	0.771612	0.283137	0.25169	0.241382	0.34083
1950.46	Pentadecanoic acid TMS	0.203806	0.248236	0.182078	0.0986251	0.0589006	0.0689967	0.16117	0.106311	0.0772668	0.160392	0.163795	0.104119	0.117732	0.164525	0.0870158	0.0978369	0.0363218	0.0264644	0.0761631	0.0760447	0.0699751	0.0814875	0.0682842	0.0687141	0.361429	0.375038	0.382335	0.245096	0.264864	0.248547	0.10709	0.159332	0.144454	0.058611	0.0521009	0.0599065	0.278786	0.149149	0.190823	0.17768	0.326637	0.28823	0.145811	0.288463	0.0971101	0.0729224	0.104448	0.169319
2029.84	Palmitoleic acid TMS	0.765485	0.749326	0.441269	0.337332	0.119958	0.100362	0.402335	0.323188	0.1645	0.418547	0.548821	0.280403	0.529812	0.969891	0.290463	0.113514	0.0462787	0.0094525	0.188719	0.13309	0.129621	0.197221	0.123414	0.152571	0.690754	0.861678	0.812205	0.599121	0.459442	0.424396	0.542008	1.10559	0.946684	0.158081	0.0745041	0.0718116	0.296209	0.194939	0.185049	0.128674	0.379929	0.351353	0.0938502	0.128005	0.225353	0.134785	0.267114	1.02193
2048.62	Palmitic acid TMS	9.11063	12.7248	6.37918	3.49611	1.58929	1.58061	4.68482	2.05085	2.04779	6.57747	6.05593	3.00163	3.3042	5.04376	2.59172	4.43467	0.978714	0.590191	1.89876	1.385	1.38268	1.83747	1.41083	1.95263	11.5173	13.6922	14.0575	9.30678	10.1649	7.94679	1.99828	3.46726	2.53632	1.21797	1.07419	1.37463	5.32998	4.19947	3.08919	6.2705	9.12091	8.33762	2.47363	4.70012	2.04313	1.8801	1.73732	3.93715
2052.69	Myristic acid TMS	0.00884394	0.0476897	0.00898227	0.0103866	0.0062426	0.00718395	0.0129644	0.00572219	0.00441513	0.0149479	0.00999288	0.00638129	0.0068776	0.00927063	0.00879123	0.00841977	0.00550974	0.00717747	0.00423201	0.00886427	0.00957878	0.00494382	0.00895421	0.00828	0.0161783	0.0143735	0.0082496	0.00686645	0.00946545	0.00565635	0.0059618	0.00631887	0.00520861	0.00707943	0.00302641	0.00472724	0.00953974	0.00516706	0.0169038	0.0335684	0.0121377	0.00773818	0.00489849	0.0142191	0.0107439	0.00783766	0.0138561	0.011201
2110.38	Margaric acid TMS	0.130327	0.175858	0.0876319	0.0584595	0.0313368	0.0310598	0.0939252	0.03022	0.0407331	0.086569	0.0827129	0.0597698	0.0319917	0.0676584	0.0349386	0.0305273	0.0143751	0.0144422	0.0340811	0.0335864	0.0347969	0.0418621	0.0342916	0.03534	0.173399	0.212612	0.204527	0.151172	0.153109	0.107098	0.0821585	0.160776	0.104627	0.0375373	0.0276252	0.0203919	0.0758983	0.05019	0.0575905	0.0371903	0.0603435	0.0494686	0.0233586	0.0463229	0.0346433	0.0344846	0.0322896	0.0989475
2146.61	Margaric acid TMS	0.287898	0.723762	0.296597	0.138879	0.110709	0.101407	0.288555	0.155485	0.141616	0.274532	0.23182	0.164151	0.143614	0.164764	0.1184	0.110229	0.0421922	0.0327359	0.123292	0.112392	0.114323	0.126215	0.11834	0.14239	0.374591	0.432508	0.460803	0.322857	0.343737	0.307695	0.152752	0.285535	0.207254	0.0999786	0.0611745	0.07445	0.311101	0.200984	0.202217	0.196712	0.687537	0.659292	0.0971312	0.231422	0.112862	0.132272	0.147134	0.283133
2153.96	Sarcosine ester	0.0327575	0.108848	0.026854	0.0237191	0.0184403	0.0149068	0.00933665	0.0212615	0.0268294	0.0243473	0.0290758	0.0359762	0.036297	0.032236	0.0300891	0.0232476	0.00677129	0.0118896	0.0110074	0.0148468	0.00980849	0.0214033	0.0125703	0.0219839	0.0449009	0.0279049	0.0521023	0.0420589	0.037288	0.0290002	0.00908121	0.0164213	0.0140988	0.00920677	0.0116694	0.0146473	0.0197528	0.0360719	0.0269328	0.0551048	0.0327527	0.0308944	0.0114464	0.0269515	0.0208262	0.0333657	0.00763546	0.0303136
2215.7	Linoleic acid TMS	0.207449	0.51909	0.175776	0.0565747	0.0178859	0.0145228	0.0785823	0.0254255	0.0235671	0.123554	0.0633199	0.0391512	0.0721647	0.0678411	0.0768716	0.0252519	0.0175497	0.014893	0.0106493	0.00953147	0.0134579	0.0315307	0.0131839	0.058207	0.0750247	0.0861509	0.0837091	0.0536168	0.0283665	0.0463024	0.0312878	0.0473416	0.0442147	0.0202592	0.0452891	0.0653648	0.0412969	0.139115	0.0295212	0.148886	0.0623154	0.0419132	0.0352734	0.0404671	0.0366382	0.0397486	0.0177784	0.12796
2222.86	Oleic acid TMS	2.56923	4.18091	0.66889	1.20466	0.41661	0.399832	0.705176	0.814816	0.692087	0.601546	0.71008	0.442427	0.556438	0.663809	0.915986	1.45446	0.385034	0.259467	0.771442	0.374885	0.385136	0.629754	0.384278	0.664492	1.19919	1.4482	1.38348	1.00615	1.05281	0.986785	0.823125	1.54056	1.16294	0.481077	0.637071	1.42648	0.653382	1.73749	0.463919	1.75353	0.615139	0.541085	0.906116	0.358337	0.545637	0.631134	0.548708	1.64546
2244.39	Stearic acid TMS	4.39327	9.00561	4.03366	2.67889	1.9111	1.91498	3.47314	2.44675	2.45254	3.76622	3.63632	2.65893	2.74182	2.8368	2.49593	1.91625	0.60307	0.44805	2.26678	1.98461	1.94465	2.34752	2.04518	2.33077	4.62314	4.83318	5.08689	3.8385	4.06242	3.91923	0.990291	1.90323	1.43941	1.00972	0.885357	1.07242	3.86448	3.42005	2.86382	4.1368	5.06058	4.94158	1.2108	1.72446	1.38411	2.25406	2.19943	2.99413
2329.76	Glyceryl-glycoside TMS	0.0165226	0.0111078	0.0109276	0.0184267	0.00713664	0.0105656	0.00584253	0.00413109	0.012974	0.0226072	0.012407	0.0128829	0.18182	0.267462	0.0864889	0.0100477	0.0102008	0.00514997	0.00926074	0.0111729	0.00569772	0.00924887	0.0124564	0.0156696	0.00809921	0.0145919	0.0146489	0.0101508	0.0114106	0.0129849	0.0126185	0.00875346	0.00968203	0.00485406	0.00767702	0.0116401	0.0124007	0.00898695	0.00733379	0.0105174	0.0449013	0.0564007	0.0456865	0.0603377	0.0166643	0.00495929	0.00801377	0.0150376
2342.27	Nonadecanoic acid TMS	0.0820907	0.196873	0.0790645	0.044278	0.0440019	0.0372709	0.0651364	0.095244	0.0397972	0.0506737	0.0826838	0.0363538	0.0366042	0.0251244	0.0827832	0.0734682	0.0328565	0.0219971	0.0413982	0.0461229	0.0616939	0.0458421	0.0536263	0.0628871	0.0973895	0.118155	0.0654641	0.0752834	0.0901341	0.0935315	0.0363896	0.0418184	0.0427727	0.0382244	0.0258986	0.0340509	0.0676321	0.0490441	0.0768196	0.0977851	0.101136	0.0543372	0.0298216	0.0257326	0.0237938	0.0889402	0.0260992	0.0384641
2376.85	Arachidonic acid TMS	1.38715	2.08551	0.806452	0.0881077	0.0281456	0.0524623	0.242246	0.0367195	0.0417894	0.279355	0.242208	0.0477478	0.562084	1.0479	0.286029	0.0239265	0.0104832	0.0261278	0.0255205	0.0167822	0.0153445	0.0435951	0.0185443	0.0429364	0.198243	0.223955	0.254169	0.171688	0.169311	0.0939842	0.235115	0.602358	0.388237	0.0813922	0.0468031	0.0807158	0.0772147	0.090693	0.0500617	0.0389605	0.300229	0.411397	0.150227	0.38763	0.054919	0.0475976	0.0353207	0.373982
2385.41	Eicosapentaenoic acid TMS	0.930648	1.19006	0.560071	0.137746	0.0172731	0.0524623	0.132185	0.0220773	0.0147712	0.549656	0.393577	0.0462979	0.378115	0.598865	0.17606	0.0201777	0.0161249	0.0242795	0.0263039	0.0304929	0.0537943	0.0931589	0.0208622	0.0436218	0.135217	0.190635	0.188959	0.114942	0.13686	0.0964526	0.212791	0.524996	0.311339	0.0488764	0.0344594	0.0464199	0.0875211	0.042337	0.0601445	0.0402084	1.73416	1.7902	0.375191	1.07647	0.12578	0.0247342	0.0276808	0.321527
2402.98	1-Monomyristin 2TMS	0.343497	0.217226	0.209814	0.203097	0.165237	0.128046	0.411763	0.0463294	0.360263	0.193174	0.363083	0.378971	0.168498	0.436219	0.137813	0.0921399	0.0304215	0.0382403	0.120572	0.215156	0.121697	0.116558	0.2221	0.141097	0.299761	0.286925	0.367192	0.363937	0.472567	0.232601	0.0679658	0.15943	0.145019	0.097752	0.110997	0.0443487	0.191347	0.137149	0.122815	0.210606	0.103107	0.121084	0.0937747	0.123226	0.0673957	0.225171	0.45731	0.330969
2418.3	Eicosenoic acid TMS	0.198832	1.68745	0.198167	0.202111	0.164335	0.136193	0.301115	0.171546	0.17436	0.257726	0.279771	0.216283	0.6832	1.18312	0.447005	0.786114	0.206424	0.141578	0.289757	0.171885	0.0800396	0.253461	0.201451	0.218873	0.927548	1.10076	1.10671	0.65747	0.674388	0.574681	0.203041	0.349881	0.307872	0.214551	0.225511	0.173546	0.325891	0.282204	0.224591	1.72056	0.75684	0.577556	0.274906	0.396003	0.227728	0.27464	0.251651	0.214967
2442.84	Arachidic acid TMS	0.180004	2.06183	0.157555	0.10264	0.0619925	0.0827034	0.160775	0.125782	0.120295	0.187136	0.23555	0.161523	0.180999	0.207538	0.147744	0.993045	0.266914	0.157777	0.239703	0.0798622	0.0684448	0.108993	0.0828725	0.111457	0.202515	0.189208	0.224849	0.20659	0.192544	0.205622	0.221981	0.273673	0.24874	0.161792	0.147964	0.142747	0.18113	0.143026	0.116923	1.30619	0.35437	0.327913	0.183205	0.232889	0.161806	0.108379	0.117031	0.15176
2493.72	1-O-hexadecylglycerol 2TMS	0.384562	0.392247	0.467993	0.299103	0.22148	0.1802	0.380038	0.34061	0.296158	0.492245	0.436295	0.398516	0.285939	0.381781	0.327718	0.0671705	0.0403124	0.0387499	0.25866	0.216722	0.156809	0.285585	0.270156	0.246462	0.656231	0.60831	0.599703	0.409032	0.515583	0.60002	0.0433116	0.0770781	0.0767878	0.0935129	0.0840997	0.111658	0.609665	0.543873	0.368953	0.511848	0.434451	0.502076	0.133521	0.190277	0.184007	0.298357	0.308671	0.356782
2567.96	2-Monopalmitoylglycerol TMS	0.0807568	0.183371	0.0627297	0.0422821	0.0387893	0.0341925	0.0608303	0.040395	0.0429103	0.0628052	0.0581614	0.0526317	0.0497066	0.0515825	0.0712793	0.0212664	0.0121164	0.00729332	0.031621	0.0356983	0.0271494	0.0326877	0.025153	0.0271308	0.383456	0.542349	0.591311	0.266541	0.251178	0.198995	0.0208793	0.0213768	0.0259058	0.0087218	0.0109616	0.0397029	0.0987872	0.0774126	0.065923	0.0750004	0.0993842	0.134988	0.0387074	0.0747337	0.0297007	0.0538972	0.0364054	0.0663258
2578.38	Docosahexaenoic acid TMS	2.93241	4.13076	1.81311	0.231138	0.0601866	0.0354513	0.440933	0.0616642	0.0372889	0.451198	0.330696	0.0515384	0.148954	0.0233682	0.0868638	0.0214653	0.0123274	0.0261368	0.0431215	0.0348134	0.0578087	0.165009	0.0552356	0.0668856	0.172422	0.176382	0.29215	0.143308	0.12134	0.114642	0.125072	0.361387	0.214085	0.094357	0.0706118	0.0821342	0.0864972	0.139155	0.147137	0.0525686	2.42022	2.54825	0.541845	1.4316	0.19433	0.0234809	0.0528962	0.217018
2602.8	1-Monopalmitin TMS	0.499343	0.947424	0.451619	0.391003	0.246245	0.203973	0.35857	0.306888	0.214919	0.597418	0.436339	0.279396	0.473934	0.603645	0.312726	0.0834688	0.0453632	0.0474055	0.255566	0.231825	0.181585	0.284844	0.247181	0.335964	2.14062	2.94813	3.54101	1.44591	1.26121	1.1434	0.104996	0.155135	0.124056	0.0511847	0.049821	0.102546	0.691536	0.645641	0.384597	0.370353	0.691794	0.807378	0.160096	0.310324	0.141294	0.325399	0.29822	0.43771
2625.74	Docosenoic acid TMS	4.162	2.48418	3.30252	0.0559801	0.111999	0.0742469	0.207582	0.180038	0.143694	2.23181	0.26193	0.131965	0.199691	0.256889	0.168184	0.538408	0.178937	0.128729	0.227176	0.0736605	0.077071	0.13643	0.10456	0.120762	0.246999	0.185797	0.222312	0.235433	0.177062	0.173037	0.144461	0.1925	0.162555	0.107606	0.140479	0.146595	0.19396	0.240118	0.167924	1.15048	0.297659	0.190387	0.172959	0.212408	0.150786	0.12356	0.126954	0.160379
2756.67	2-Monostearin TMS	0.0326055	0.0531239	0.0258853	0.0198104	0.0158358	0.0149135	0.026704	0.0156665	0.0168039	0.0527408	0.0299121	0.0176604	0.0245948	0.0241393	0.0209318	0.00700226	0.00732804	0.0131164	0.0230935	0.0154337	0.0163466	0.0104109	0.00577022	0.0175454	0.124675	0.14792	0.189622	0.0805616	0.077841	0.0657356	0.00548582	0.0117874	0.00944045	0.00914777	0.0108628	0.0133064	0.0419655	0.0324057	0.0327419	0.0161599	0.0725482	0.0845607	0.0150973	0.0202074	0.00878332	0.0152898	0.0138194	0.0311893
2771.54	1-Monooleoylglycerol TMS	0.111001	0.383319	0.0940434	0.0777363	0.0283751	0.00967394	0.142004	0.0518377	0.0448015	0.179818	0.0985384	0.0521246	0.105476	0.122052	0.0723869	0.0141333	0.0143913	0.0143357	0.0304919	0.0257592	0.024763	0.0377049	0.0135473	0.0339421	0.49283	0.617395	0.69873	0.315072	0.218581	0.232846	0.0364191	0.0291218	0.0322385	0.0196211	0.00584973	0.130821	0.137457	0.157696	0.18855	0.110168	0.0787669	0.0639619	0.0378517	0.0353434	0.0304744	0.0463366	0.0330452	0.0835039
2790.62	Monostearin 2TMS	0.383534	0.612944	0.33505	0.198415	0.156336	0.157261	0.262021	0.218037	0.156004	0.410059	0.277314	0.243494	0.252599	0.255912	0.234067	0.0806676	0.0260337	0.0233971	0.205829	0.203926	0.151186	0.224001	0.187155	0.269108	0.916212	1.20968	1.60819	0.650517	0.595528	0.537242	0.0421701	0.060253	0.0524173	0.0467908	0.0370278	0.0702428	0.366009	0.379021	0.246877	0.271534	0.445999	0.49672	0.0904835	0.162352	0.105311	0.234383	0.224113	0.26859
2813.51	Tetracosenoic acid TMS	0.212279	0.51311	0.268718	0.15795	0.148445	0.103224	0.244865	0.240895	0.262744	0.196225	0.248669	0.22949	0.273205	0.216369	0.227709	0.111128	0.0645807	0.091774	0.167049	0.158851	0.151213	0.19716	0.146501	0.199098	0.308787	0.319991	0.332351	0.225358	0.258238	0.249387	0.0697382	0.0836861	0.0615563	0.0712576	0.0553155	0.0896545	0.255024	0.230734	0.24244	0.321958	0.209012	0.240398	0.105831	0.11325	0.108303	0.176801	0.204029	0.190998
2826.65	Lignoceric acid TMS	0.0772508	0.767938	0.0960456	0.0424279	0.0442404	0.0463728	0.0814451	0.057294	0.0692837	0.0997271	0.0819916	0.0782839	0.0692712	0.051334	0.0673896	0.240378	0.0989156	0.067356	0.0894025	0.0604025	0.0450065	0.0626431	0.0542626	0.0675537	0.0828714	0.108554	0.0848554	0.0876317	0.0809119	0.0579123	0.0681025	0.0828102	0.0703543	0.0542128	0.055116	0.0688971	0.0719044	0.0611846	0.0830239	0.412544	0.10315	0.101705	0.0768074	0.0729411	0.0853092	0.0929137	0.0578544	0.0880009
2958.43	Hexacosanoic acid TMS	0.021844	0.0745171	0.0194574	0.0233054	0.0195179	0.0187882	0.0205558	0.0246982	0.0499284	0.0259481	0.020708	0.0262327	0.00943469	0.0295728	0.0320619	0.0344064	0.0121564	0.0207274	0.0251204	0.014227	0.0184598	0.0126368	0.00971693	0.0145465	0.0164271	0.0152853	0.0258887	0.0203513	0.0345062	0.0113084	0.0162747	0.0127725	0.0143567	0.0153213	0.013669	0.00551028	0.0333172	0.0243503	0.0122267	0.0549541	0.0397628	0.0369213	0.0146548	0.0202288	0.0168658	0.0138786	0.0192858	0.0404572
2139.64	3-Octadecanone	0.00841347	0.0109794	0.0238037	0.0268804	0.0282292	0.00543761	0.0136363	0.0152114	0.00958759	0.0166015	0.02101	0.00932586	0.0191059	0.0329117	0.0162337	0.0203493	0.0112591	0.0139126	0.0136268	0.0150711	0.0233651	0.0197834	0.00763366	0.00768853	0.0185602	0.0487624	0.0144343	0.0380947	0.030421	0.0188525	0.0078015	0.0222784	0.013476	0.00730969	0.00687742	0.0101127	0.017556	0.0146976	0.0201592	0.015796	0.0118081	0.0468971	0.00736977	0.0121368	0.0101994	0.0251661	0.0313934	0.00836868
1117.12	Pipecolic acid TMS	0.107628	0.0518462	0.0697221	0.00651298	0.0142972	0.00348554	0.0169852	0.00759996	0.00914847	0.030253	0.0157936	0.00484828	0.0117102	0.00872258	0.00752311	0.00628307	0.0139093	0.00786687	0.0108177	0.00317473	0.0159399	0.0131435	0.0090254	0.005045	0.00541704	0.01018	0.00839407	0.00694735	0.00779409	0.0118635	0.00790413	0.00747566	0.00877188	0.0124978	0.0159096	0.00540302	0.00828293	0.00641376	0.00706145	0.0102448	0.0185344	0.00841989	0.014991	0.0251975	0.0110373	0.00865201	0.00960509	0.0122878
1144.65	Unknown	0.22369	0.188991	0.182102	0.123637	0.123082	0.116834	0.207812	0.147504	0.159795	0.219575	0.190876	0.194752	0.186521	0.151139	0.153998	0.0903691	0.0510856	0.0567323	0.113989	0.131558	0.110449	0.124554	0.132221	0.111045	0.227974	0.236144	0.222745	0.164925	0.195629	0.211916	0.0632361	0.0699339	0.0646267	0.0827075	0.0838589	0.150179	0.20755	0.166727	0.185867	0.201091	0.251772	0.287596	0.154098	0.193798	0.126061	0.137354	0.131665	0.132175
1163.08	Unknown	0.151547	0.103989	0.125065	0.0909558	0.0780579	0.0752997	0.23357	0.0962715	0.106107	0.121647	0.111733	0.120176	0.126571	0.151107	0.0989955	0.0965677	0.0582786	0.0568609	0.062912	0.0766904	0.0680418	0.0770645	0.0862924	0.0707184	0.110766	0.164957	0.141867	0.132054	0.139265	0.139922	0.0472739	0.0631482	0.0696286	0.0994502	0.0746914	0.115982	0.13297	0.100402	0.11375	0.104452	0.229166	0.282421	0.217008	0.290647	0.0956913	0.0911417	0.0822043	0.0835691
1162.67	2-Amino-4-methylpentanamide	0.266074	0.156679	0.139025	0.140902	0.0684864	0.0625387	0.925709	0.0734694	0.0738545	0.183524	0.130129	0.0780459	0.194597	0.281694	0.121413	0.0407575	0.0337861	0.0297202	0.0579272	0.0650226	0.0691306	0.0747316	0.0665623	0.0803649	0.0920631	0.229511	0.117359	0.0933158	0.117618	0.0993388	0.0773135	0.129832	0.066138	0.361073	0.112367	0.356437	0.0902734	0.0904622	0.0797496	0.085059	0.928484	1.16731	1.04482	1.42868	0.180444	0.0755401	0.0770367	0.0787992
1173.09	Ethyl pipecolinate	0.754335	0.209124	0.232645	0.0177913	0.00881221	0.00774122	0.191468	0.0345424	0.0170418	0.127834	0.08849	0.0160854	0.04791	0.0523019	0.0346588	0.0257706	0.00986697	0.00839444	0.0106471	0.00796068	0.00516118	0.0149184	0.0150585	0.00760414	0.0177256	0.0219113	0.0186314	0.0189643	0.0241488	0.0150648	0.00768577	0.0218891	0.0158083	0.0543127	0.0662425	0.0417087	0.0243806	0.00734128	0.00408798	0.00931371	0.502187	0.583027	0.699704	0.959747	0.188936	0.00968944	0.0116755	0.00676552
1232.11	Methyl 1,2-dimethyl-5-oxo-2-pyrrolidinecarboxylate	0.0300243	0.0222469	0.0154746	0.0112834	0.00438895	0.00504352	0.0243586	0.00899061	0.0092842	0.0252407	0.0200979	0.00999742	0.0106129	0.00710854	0.00499557	0.00518934	0.00816637	0.009289	0.0133212	0.00181015	0.00530356	0.00801711	0.0097123	0.00598308	0.0253497	0.176185	0.078478	0.0474539	0.0462357	0.0283806	0.0228642	0.0239012	0.0265131	0.00421757	0.00846169	0.0120184	0.00931273	0.00694637	0.00800998	0.00384049	0.116483	0.153732	0.0459171	0.0815912	0.0138185	0.00293658	0.00884578	0.0526544
1247.09	Urea 2TMS	2.59651	1.06381	1.34525	0.74429	2.85329	2.77902	0.511016	3.47606	3.35827	2.14524	1.05359	3.79553	3.53867	3.37071	3.24887	1.46066	0.101086	0.0129249	2.65105	2.82307	2.84547	3.5509	3.24257	0.803986	0.341613	0.630959	0.76581	3.57524	3.86304	4.20617	0.108141	0.0594137	1.0179	0.379141	1.21612	0.240007	4.0506	0.740945	3.68937	0.194251	0.498711	0.62607	1.7234	0.214683	2.25202	3.607	3.37489	0.972456
1280.4	Nicotinic acid TMS	0.0331224	0.0364155	0.0339197	0.0267173	0.0273441	0.0287399	0.0399705	0.0313334	0.0431156	0.0512287	0.047855	0.0443228	0.0338571	0.0312375	0.0351845	0.013113	0.010164	0.00892385	0.0282864	0.0267329	0.0284431	0.0276721	0.025358	0.0474464	0.046077	0.0536251	0.0511816	0.0401142	0.0450377	0.0499999	0.0116385	0.0185655	0.0160924	0.018396	0.0149584	0.0223795	0.0402079	0.0496348	0.0597979	0.0476381	0.164577	0.291627	0.087083	0.139001	0.0392329	0.0287064	0.0439236	0.0375177
1334.78	Picolinic acid isomer TMS	0.00488382	0.0152369	0.00604345	0.0020794	0.00750713	0.00803814	0.0148027	0.00414208	0.00278364	0.0572086	0.0363583	0.0078981	0.00547814	0.0350974	0.00534831	0.00651901	0.0042258	0.00492119	0.00192424	0.00535396	0.00327321	0.003136	0.00451842	0.00326006	0.0126445	0.0271136	0.0235398	0.0300907	0.00415831	0.0136026	0.00780983	0.00950317	0.00778942	0.0283323	0.0027127	0.00247959	0.00957079	0.00323239	0.0071046	0.00854996	2.22681	3.10645	0.67722	1.47432	0.125735	0.00472042	0.00539503	0.00638696
1351.68	Uracil 2TMS	0.0379462	0.0302248	0.018182	0.0414816	0.0157126	0.0100944	0.0762392	0.0116813	0.0102003	0.0261637	0.0188576	0.0176522	0.044221	0.0482901	0.0273767	0.00623894	0.0042665	0.00341841	0.00557933	0.00555105	0.0105111	0.0134074	0.00710891	0.00539454	0.0326288	0.0474969	0.0448763	0.0403595	0.0366574	0.0354706	0.0415666	0.0696384	0.0629606	0.0345721	0.0167083	0.036779	0.0187125	0.0113072	0.0178428	0.0142062	0.0304323	0.0460493	0.0208256	0.0376556	0.0407913	0.00876463	0.00506725	0.0256091
1405.44	Cadaverine 4TMS	1.70908	1.50459	1.8293	0.917874	0.36632	0.388647	0.9864	0.374797	0.622992	1.3841	1.33416	0.847965	1.37581	1.31414	0.950126	0.373523	0.166612	0.117999	0.475786	0.473215	0.460193	0.86658	0.406428	0.61422	0.74823	0.949816	0.936643	1.05282	0.790538	0.947135	0.219365	0.289198	0.367649	0.47873	0.384347	0.558801	0.834782	0.797733	0.348551	1.04876	1.00866	1.38266	0.646809	0.850539	0.48008	0.449487	0.487591	1.0923
1572.32	Creatinine 3TMS	13.0869	4.17455	3.7395	0.0584033	0.0238664	0.0215137	1.54804	0.0439413	0.0387155	4.98912	5.41877	0.275362	0.0518301	0.0404213	0.0322569	0.0215477	0.019417	0.0120463	0.0265098	0.00652823	0.00456378	0.03123	0.00345935	0.0296631	0.0304688	0.0477533	0.0367801	0.0346628	0.0381865	0.0384324	0.0221285	0.0192457	0.015938	0.0193424	0.30725	0.0156211	0.0415157	0.0347817	0.038602	0.0347862	0.0403803	0.0414696	0.0190859	0.030197	0.00352132	0.00825784	0.00281991	0.0266187
2614.67	Inosine 4TMS	2.70872	1.54307	2.20806	0.0645614	0.126911	0.135403	0.289905	0.0116653	0.0289631	1.50729	0.983417	0.0783398	0.0920137	0.0910696	0.0366691	0.0860837	0.0403307	0.0432753	0.0496867	0.0474762	0.0416947	0.0320922	0.139288	0.172534	0.0930838	0.168181	0.144372	0.0767027	0.0697322	0.0655494	0.069816	0.136192	0.00713706	0.108095	0.00592038	0.109904	0.184413	0.299732	0.113644	0.781036	0.00566428	0.216012	0.00677437	0.110901	0.125685	0.00811941	0.0409978	0.00888131
2803.54	Lauryl amide	0.123671	0.0855627	0.144447	0.0261748	0.00367746	0.00913888	0.109081	0.104269	0.0874008	0.0851425	0.11381	0.0583001	0.162434	0.132995	0.142913	0.018273	0.0150566	0.0175878	0.0512372	0.00324457	0.000821039	0.0484857	0.00378774	0.000927265	0.198713	0.217301	0.185475	0.0690597	0.0587603	0.12733	0.0158086	0.0221314	0.00741677	0.0165828	0.00669089	0.0112214	0.169551	0.119038	0.127791	0.0391621	0.0753426	0.0757762	0.0325827	0.0377618	0.0200288	0.00467665	0.00723345	0.0311616
1031.3	2-Ketobutyric acid	0.00808151	0.00425696	0.00429823	0.0264992	0.0226899	0.0189122	0.0041341	0.0310808	0.0355258	0.00414709	0.00593136	0.0226766	0.0285845	0.0282581	0.0301296	0.0202661	0.0119406	0.0112374	0.0218555	0.0230204	0.0202454	0.0238919	0.0323123	0.0246232	0.0251291	0.0275276	0.0274235	0.0224735	0.0247449	0.0265404	0.013438	0.00522341	0.0141176	0.0226201	0.0182023	0.0138914	0.0311136	0.0337237	0.0242785	0.0297179	0.00482218	0.0122003	0.00424515	0.0115044	0.00341586	0.0262448	0.0250947	0.0250177
1054	Pyruvic acid 2TMS	0.0836282	0.0456811	0.0542825	0.037537	0.0430016	0.0361476	0.0493005	0.0448511	0.0458523	0.0422384	0.0514112	0.0539623	0.0474637	0.0437369	0.0423858	0.0403321	0.0232057	0.0196645	0.037646	0.0451668	0.0466819	0.0436142	0.0452192	0.0399221	0.0481716	0.0598111	0.0762475	0.0635862	0.0562908	0.0537033	0.0211987	0.0231293	0.0259115	0.0231739	0.023441	0.0227564	0.0601574	0.0515942	0.0417228	0.0455917	0.0508805	0.0529832	0.0328218	0.0424872	0.0334459	0.0578383	0.0456456	0.0446585
1070.79	D-(-)-Lactic acid 2TMS	43.8066	16.48	17.6396	1.04191	0.304108	0.303532	4.21922	0.456353	0.623115	18.1237	10.7753	1.13094	0.511039	0.518617	0.294018	0.149338	0.172877	0.119189	0.146546	0.157871	0.380729	0.433482	0.261374	0.816644	0.828462	1.90279	1.76016	0.400659	0.335809	0.300036	0.183532	0.125425	0.119992	0.154818	0.164133	0.143756	0.586444	0.797414	0.554474	0.678023	1.02615	3.77342	1.01039	1.50113	0.519669	0.298686	0.283883	0.98063
1085.05	Glycolic acid 2TMS	0.060228	0.0471677	0.0570732	0.0699024	0.0427856	0.0411971	0.0994381	0.054277	0.0692567	0.104109	0.0714938	0.0655124	0.0589482	0.0547301	0.0682274	0.0288765	0.0241032	0.0200604	0.0332808	0.0372634	0.0421795	0.0504476	0.0424679	0.0655576	0.120423	0.180218	0.205679	0.124291	0.121412	0.102621	0.0189191	0.0223814	0.0237396	0.0339813	0.0424288	0.040944	0.0705954	0.0812734	0.0621914	0.0687401	0.108899	0.126031	0.056781	0.10055	0.0656399	0.0569266	0.0499129	0.0542431
1096.61	Oxalic acid isomer 2TMS	0.0432114	0.0165859	0.0362694	0.0337399	0.0133919	0.0219615	0.0377818	0.0243663	0.0210125	0.0558691	0.0305406	0.0273267	0.217119	0.319704	0.111662	0.0301967	0.0160641	0.00887275	0.0128654	0.0237294	0.0218484	0.0336255	0.0108126	0.0283828	0.0468865	0.0727182	0.0874871	0.0530424	0.0469736	0.0404618	0.00866522	0.0104227	0.0176308	0.0266532	0.0279044	0.0273184	0.0272667	0.0286419	0.0315653	0.0212587	0.0702343	0.10252	0.0221591	0.0271201	0.0349194	0.0238035	0.0398397	0.0332291
1122.17	Oxalic acid 2TMS	0.00394505	0.0264466	0.00894496	0.00858194	0.00575848	0.0109309	0.00655248	0.0105587	0.00925366	0.0121125	0.00843707	0.00257338	0.0261558	0.0280761	0.00796715	0.0117165	0.00596428	0.00335201	0.00724995	0.00655134	0.00738918	0.00735142	0.0185545	0.00670238	0.0119952	0.0234145	0.0149926	0.0473315	0.0107328	0.0176884	0.00654734	0.00528252	0.00562671	0.00542185	0.00332685	0.00593181	0.00727921	0.0146605	0.00511087	0.000178718	0.0183299	0.00669195	0.00501439	0.00391841	0.00926355	0.00585623	0.011836	0.00883988
1152.01	β-Lactic acid 2TMS	0.00781364	0.0355719	0.0384574	0.0369591	0.025147	0.025959	0.0377227	0.0346376	0.0356967	0.0546677	0.0405656	0.0392614	0.0359728	0.0371917	0.0398903	0.0239809	0.0143068	0.0209755	0.0241277	0.0252332	0.0242384	0.0295223	0.0291368	0.0347563	0.0606941	0.0702596	0.0684142	0.0503981	0.0491465	0.0493392	0.0210548	0.0297926	0.0292731	0.0174917	0.0207445	0.0191567	0.0386332	0.0484779	0.038631	0.0426885	0.0413201	0.0513718	0.025404	0.0255053	0.0341209	0.0285243	0.0323268	0.0343022
1167.71	β-Hydroxybutyric acid 2TMS	0.0456592	0.0408536	0.0357532	0.020628	0.0127496	0.0123008	0.0603246	0.0199207	0.0205692	0.0870645	0.039446	0.0172162	0.0296401	0.0381444	0.0256103	0.0224433	0.0148959	0.00700061	0.00691164	0.0107207	0.0203704	0.0142329	0.0119481	0.0206595	0.0312433	0.0314468	0.0348299	0.0230163	0.035231	0.0229141	0.0108964	0.0092463	0.0147628	0.0145198	0.0148123	0.0148234	0.0209328	0.0208314	0.0378815	0.0217916	0.0413231	0.0285662	0.0155507	0.0166527	0.0246199	0.0141792	0.0148229	0.0185318
1178	Heptanoic acid TMS	0.00308576	0.00259082	0.00552416	0.00108531	0.00203796	0.00196274	0.00162389	0.00350468	0.00378699	0.00356028	0.00116543	0.00192162	0.00359804	0.00202447	0.00292335	0.00375709	0.0010949	0.00146578	0.0025838	0.00225622	0.00363081	0.00357313	0.000901697	0.00154579	0.00244215	0.0028119	0.003378	0.00195018	0.00318465	0.00323047	0.00105832	0.00188262	0.00386202	0.00228889	0.00210429	0.00171527	0.00192794	0.00255998	0.00203811	0.00491278	0.00131958	0.00467391	0.000863492	0.00461356	0.00231281	0.0028636	0.00326655	0.00240093
1184.08	2-Ketobutyric acid, TMS	0.00434361	0.0224538	0.0210893	0.021238	0.00587789	0.0149734	0.0303216	0.012344	0.016358	0.0243506	0.0204815	0.0157585	0.0304798	0.0288155	0.0279363	0.0359248	0.0211151	0.00637089	0.00534746	0.0091518	0.011003	0.0160034	0.0148104	0.013765	0.0415924	0.0592909	0.079777	0.0379736	0.0359779	0.0360946	0.0144251	0.016899	0.0175036	0.00399828	0.012683	0.0213229	0.0240272	0.0195807	0.022174	0.00796206	0.031819	0.0281551	0.0151351	0.0331017	0.0148837	0.0170156	0.0208573	0.0209249
1213.39	Acetoacetic acid 2TMS	0.0585424	0.0362173	0.0127113	0.00856745	0.00608853	0.0065501	0.00580627	0.00675952	0.0070655	0.00591797	0.00444611	0.00758668	0.0420501	0.0645657	0.0256768	0.00711221	0.00204602	0.00367929	0.0128658	0.0104036	0.0138215	0.0124557	0.00671558	0.00610909	0.00318243	0.00528207	0.0170711	0.00966537	0.00404266	0.0100671	0.024244	0.00589425	0.00264371	0.00484353	0.00832459	0.076347	0.00961293	0.00534469	0.0101991	0.00909753	0.606619	0.679248	0.0153755	0.122644	0.0105731	0.00662113	0.00837717	0.0286876
1215.32	2-Ketobutyric acid, enol 2TMS	0.0506875	0.037746	0.0394924	0.0162409	0.009113	0.0156151	0.0397088	0.0176863	0.012659	0.0335718	0.0280081	0.0065243	0.563989	0.8414	0.284503	0.0143678	0.00319429	0.00495711	0.00803926	0.00447626	0.00997966	0.0146086	0.00641903	0.015027	0.0121263	0.0390042	0.00915175	0.0215167	0.0225081	0.00724279	0.0102342	0.0139804	0.0160057	0.0128064	0.0142079	0.0138619	0.0383652	0.00932459	0.011225	0.0178889	0.0803264	0.0705588	0.00884739	0.0235725	0.0134661	0.00963458	0.0160143	0.0202434
1242.89	4-Hydroxybutyric acid 2TMS	1.42712	1.26966	1.4394	1.12909	1.13698	1.09208	1.31664	1.37388	1.32704	1.40638	1.35151	1.50917	1.41323	1.33658	1.2814	0.544763	0.236214	0.202363	1.04338	1.11747	1.12794	1.41456	1.27988	1.23358	1.46983	1.45365	1.52185	1.42087	1.53143	1.66648	0.21226	0.333713	0.385349	0.46952	0.437385	0.552366	1.6182	1.43638	1.48205	1.40572	1.32592	1.40393	0.638177	0.827133	0.102492	1.42822	1.31891	1.21742
1322.97	Succinic acid 2TMS	0.651226	0.176972	0.392911	0.182457	0.147115	0.128152	0.43597	0.171623	0.152255	0.434193	0.314836	0.166655	0.193584	0.194185	0.196916	0.0463457	0.0214537	0.0232211	0.118777	0.138641	0.136298	0.150557	0.148779	0.150086	0.556084	0.653044	0.750457	0.429268	0.46529	0.416489	0.0214764	0.0475485	0.0317777	0.0530198	0.0413864	0.0819156	0.20801	0.206808	0.209824	0.121811	0.338954	0.407399	0.274581	0.433825	0.131415	0.150571	0.148561	0.200081
1344.64	Glyceric acid 3TMS	0.0329711	0.0161762	0.0239925	0.0130841	0.00313143	0.00337385	0.0132217	0.00736689	0.00708503	0.0846022	0.0490079	0.0099841	0.00732083	0.0100717	0.00664767	0.00227594	0.00780173	0.00324999	0.00276114	0.00255099	0.0044727	0.00559216	0.0061687	0.0136248	0.00838473	0.0201101	0.0297545	0.0118158	0.00826468	0.0085638	0.00265236	0.00173405	0.00321896	0.0042067	0.00481566	0.00867802	0.00556869	0.0193588	0.00591243	0.0143298	0.0158322	0.0169954	0.00678087	0.012908	0.00534366	0.0111343	0.010379	0.0159804
1353.8	Fumaric acid 2TMS	0.0334553	0.0201045	0.0148034	0.0127601	0.0062495	0.00604079	0.0290551	0.0082547	0.00787463	0.0159457	0.0142961	0.0100343	0.00438952	0.00533056	0.00967753	0.00185677	0.00163926	0.00195102	0.00826458	0.00735854	0.00679481	0.010337	0.00806664	0.0102642	0.164501	0.23483	0.295382	0.1594	0.166625	0.116243	0.00165349	0.00204498	0.00504845	0.00166456	0.00213419	0.00504182	0.0166615	0.0167793	0.0149352	0.00431781	0.0050141	0.00308398	0.00604247	0.00799853	0.00231518	0.00987443	0.00776145	0.012438
1368	Maleic acid, (2TMS)	0.0810658	0.163425	0.0295556	0.123882	0.0074002	0.0107328	0.177389	0.145409	0.00434222	0.0187998	0.152824	0.0133602	0.095047	0.130814	0.0537096	0.00315663	0.00427174	0.0375054	0.117068	0.0074863	0.135155	0.128634	0.129173	0.12547	0.147528	0.0143684	0.00855332	0.013475	0.00507439	0.0046229	0.00873224	0.019067	0.0124084	0.0247902	0.015837	0.0337939	0.0082972	0.0107635	0.158577	0.00907104	0.190795	0.187387	0.045928	0.0686048	0.0320452	0.0115479	0.00607914	0.128334
1412.81	Glutaric acid 2TMS	0.0594202	0.0501917	0.0661404	0.0503983	0.0583882	0.053154	0.0586422	0.0885522	0.109817	0.0783251	0.07682	0.0874754	0.0695915	0.0641142	0.0542654	0.0421138	0.0153522	0.0156068	0.0614169	0.0576171	0.0583195	0.0733951	0.066893	0.0581528	0.0632605	0.0605213	0.0663318	0.0614789	0.0635916	0.0638958	0.0176906	0.0210631	0.0320972	0.038332	0.0453079	0.0467647	0.108142	0.0700297	0.0693681	0.121331	0.0862382	0.071622	0.0599498	0.0676924	0.0663255	0.0810552	0.092082	0.0560882
1503.17	Malic acid 3TMS	0.431522	0.304177	0.250288	0.0344581	0.0248596	0.022548	0.0885922	0.0280689	0.0242336	0.0955926	0.0757911	0.0260527	0.0452179	0.0551858	0.0499773	0.0162932	0.011007	0.0147556	0.0271804	0.0250452	0.0254201	0.0336948	0.022391	0.0352003	0.186203	0.274192	0.810207	0.170479	0.158433	0.128765	0.00714937	0.0038072	0.0121426	0.0152075	0.0151171	0.0169831	0.0358443	0.0366607	0.0203388	0.0194525	0.0425779	0.0165878	0.0645482	0.105604	0.0295392	0.0220428	0.0269074	0.0324156
1586.3	2-Hydroxyglutaric acid 3TMS	0.0173811	0.0112181	0.0117595	0.00635507	0.00450285	0.00426675	0.0161452	0.00473381	0.00763902	0.0143143	0.00956983	0.00312732	0.0158332	0.0191301	0.0103139	0.00302961	0.00111803	0.00276178	0.00479668	0.00747908	0.00766532	0.00880119	0.00257031	0.00403016	0.0217537	0.020186	0.0172211	0.0130235	0.0167692	0.00993601	0.00402205	0.00408161	0.00253739	0.0050998	0.00185173	0.00631628	0.00912679	0.00674306	0.00684601	0.00233762	0.0222031	0.0258222	0.0123542	0.0157937	0.00459784	0.00496986	0.00550394	0.0142262
1840.14	Citric acid (4TMS)	0.0151869	0.0224468	0.0148721	0.0197238	0.00606649	0.00652351	0.0573838	0.0123838	0.00928223	0.0496607	0.0222126	0.0185101	0.0208205	0.0403547	0.0492996	0.0100577	0.00933032	0.0048506	0.00565508	0.00492538	0.00338072	0.0140849	0.00515906	0.0102173	0.604023	0.929849	0.539054	0.178468	0.228077	0.278888	0.00936502	0.0105068	0.00784729	0.00689914	0.0371579	0.0259512	0.0137494	0.0191128	0.017633	0.0186882	0.365453	0.395286	0.0424342	0.082055	0.0199315	0.0154793	0.00433955	0.0226145
2950.67	γ-Tocopherol TMS	0.0132373	0.10279	0.0209287	0.00648257	0.0059636	0.00856188	0.00877648	0.00819689	0.00882145	0.0140513	0.0129894	0.0206038	0.0104147	0.011759	0.0131484	0.0100519	0.0101044	0.00824096	0.0173403	0.00661083	0.00959281	0.0197658	0.0110274	0.0131981	0.0111947	0.015989	0.0124888	0.012886	0.0152535	0.0102807	0.0175783	0.00577238	0.0131833	0.0097342	0.00752088	0.00968941	0.0202831	0.0160662	0.0128962	0.0874051	0.0171351	0.0191813	0.0148295	0.0124359	0.00707278	0.0105289	0.014528	0.0140583
3048.34	Stigmastan-3,5-diene	0.0609349	0.735707	0.114194	0.0845049	0.0279286	0.0413169	0.111678	0.0872212	0.0784057	0.0960366	0.0989896	0.108958	0.0570834	0.0905747	0.0648928	0.137133	0.079315	0.0977793	0.158848	0.0656323	0.0155866	0.0446489	0.0576022	0.0562306	0.216506	0.233561	0.325392	0.264632	0.172042	0.290912	0.0790984	0.179661	0.0751087	0.0644316	0.0716762	0.113079	0.0976401	0.0975007	0.116445	0.41548	0.181877	0.0792146	0.121611	0.142486	0.0884887	0.0555954	0.0959589	0.163799
3078.9	Cholesterol TMS	2.72412	2.77697	2.28072	0.954577	0.102901	0.122311	2.75209	0.568149	0.274066	1.44663	0.523727	0.172214	0.733763	0.992195	0.453834	0.0321223	0.0744648	0.0222922	0.0925104	0.0939436	0.127773	0.3163	0.0899663	0.453409	4.08322	5.66997	5.02963	2.53141	1.83617	2.10896	1.345	2.74408	1.82309	0.306766	0.29311	0.27902	0.992629	1.25006	0.553208	0.322136	8.13512	9.1097	1.5319	3.60755	0.547865	0.180892	0.187117	2.99896
3145.28	Unknown	0.0104088	0.0512619	0.0114282	0.00594147	0.0126244	0.00627031	0.0339953	0.0111683	0.0145681	0.0237709	0.024949	0.0151047	0.00550615	0.00435721	0.00699794	0.00231676	0.00886067	0.0119848	0.0112123	0.00796502	0.00820804	0.0076155	0.0048573	0.00857843	0.53763	0.693554	0.977968	0.591985	0.583589	0.308304	0.0087808	0.00805334	0.00730897	0.00867089	0.0101648	0.00851637	0.0234863	0.035043	0.0311839	0.0312114	0.0278387	0.0327791	0.00898155	0.0225044	0.00857141	0.0169113	0.0070699	0.0272233
3343.26	5-Cholesten-3β-ol-7-one TMS	0.00445381	0.021372	0.0107849	0.0133915	0.00798102	0.0126838	0.0393869	0.00471123	0.0080179	0.0293994	0.0205812	0.024715	0.0110673	0.00551082	0.00772685	0.00502009	0.00880059	0.00394293	0.00662414	0.00614079	0.00888801	0.00798804	0.0143839	0.018574	0.374095	0.535206	0.616638	0.322673	0.366931	0.206152	0.0138824	0.0096439	0.00426871	0.00832101	0.0118802	0.00614187	0.0372142	0.0370908	0.024026	0.0172754	0.0239605	0.0282873	0.0156866	0.0215835	0.018256	0.00764446	0.00734135	0.0156348
1830.99	Arabinose 4TMS	0.0431238	0.119595	0.0359546	0.048823	0.0318113	0.0299497	0.129808	0.0272866	0.0373299	0.0788241	0.068712	0.0369805	0.146486	0.112311	0.0969763	0.0303641	0.021575	0.0155927	0.0290463	0.0278153	0.0359354	0.021869	0.0345165	0.0360919	0.124245	0.265318	0.24514	0.102979	0.118943	0.0721518	0.0410294	0.0428018	0.0396184	0.0896918	0.0430069	0.0992849	0.0495328	0.0502	0.0474908	0.0450461	1.17207	1.32508	0.626182	0.929416	0.144085	0.0260826	0.022581	0.0652324
1838.03	D-(-)-Fructofuranose 5TMS (KB- ii)	0.0258554	0.0342517	0.0214563	0.0205891	0.00696269	0.00800855	0.0707582	0.0160997	0.0135467	0.0661279	0.0443588	0.0181635	0.0526888	0.0716688	0.0757382	0.0062498	0.00624944	0.00563045	0.0144704	0.00919292	0.0146823	0.0166021	0.00740701	0.0208721	0.17546	0.322435	0.225806	0.0932248	0.0788385	0.0876315	0.0149824	0.00821344	0.013562	0.00845269	0.0359892	0.0433215	0.0239782	0.0394437	0.030936	0.0310389	0.0567957	0.037459	0.0824722	0.142546	0.0272069	0.0144402	0.0102131	0.0359032
1846.91	Sorbopyranose 5TMS	0.02785	0.0229042	0.0218564	0.0221672	0.0153368	0.0278741	0.0784098	0.015691	0.0149525	0.052808	0.0466851	0.0118761	0.0381545	0.0429839	0.0609348	0.00610607	0.00534641	0.00550795	0.00920677	0.010199	0.00957644	0.0198602	0.00711883	0.019676	0.0584804	0.097768	0.0925757	0.0397425	0.0447063	0.0458137	0.0192173	0.011104	0.00396434	0.0159665	0.0359111	0.0262141	0.0235169	0.0411769	0.0411918	0.0239753	0.0545497	0.0539561	0.138163	0.22173	0.0522991	0.0171408	0.0057936	0.0396036
1921.01	D-Glucose-5TMS	0.0671315	0.0275689	0.0481038	0.0517713	0.0197159	0.0207504	0.128518	0.0328721	0.0149259	0.255919	0.156309	0.0368039	1.70578	2.47656	0.916344	0.0177134	0.00960648	0.00886355	0.0171068	0.0304201	0.0383437	0.0594066	0.0580494	0.0401777	0.26512	0.342882	0.325614	0.220604	0.127476	0.175973	0.0108056	0.0121116	0.0130927	0.0260841	0.0361257	0.0597434	0.0620046	0.0475341	0.0397411	0.0527073	0.674479	0.705902	1.27893	2.38896	0.30504	0.0418774	0.0223583	0.0305329
1923.94	α-D-(+)-Talopyranose 5TMS	0.0436207	0.0393631	0.0469182	0.050733	0.026412	0.0270709	0.0508985	0.0355596	0.0263302	0.0612765	0.0778015	0.0320597	0.180305	0.231132	0.114259	0.0441683	0.0206073	0.0118583	0.0203025	0.0290911	0.0309462	0.0349865	0.0371833	0.0348694	0.0705391	0.0891789	0.088168	0.0563901	0.0391849	0.0517942	0.0230658	0.0234191	0.0256016	0.0207118	0.0399863	0.0232124	0.0599859	0.0393448	0.0497217	0.0683549	0.096532	0.0863036	0.125738	0.217262	0.0450898	0.037114	0.0308603	0.0529023
1934.42	D-Mannose 5TMS	0.0572521	0.193181	0.0267004	0.0201268	0.0208618	0.00660867	0.137788	0.025273	0.0603508	0.140054	0.240021	0.0275271	0.157396	0.320834	0.127413	0.0427817	0.0167032	0.026759	0.0163508	0.0212325	0.0223315	0.0159953	0.0163871	0.0077317	0.271357	0.264253	0.302819	0.155972	0.125681	0.170895	0.0211642	0.0324926	0.0508043	0.0467489	0.0273494	0.0447128	0.0299736	0.074409	0.0223579	0.0588796	0.8406	0.920339	0.359072	0.579939	0.0993573	0.0157172	0.0689003	0.0677875
1981.42	β-d-Galactopyranose 5TMS	1.91314	4.21241	1.69623	0.121564	0.01846	0.0382583	1.38374	0.048564	0.0249862	0.596002	0.735786	0.0568539	0.0327422	0.0236106	0.0287324	0.00843938	0.0117802	0.00930751	0.0171212	0.0253151	0.0446263	0.0247648	0.0279479	0.038781	0.133994	0.214675	0.192616	0.134782	0.506844	0.185891	0.0183466	0.0181329	0.0180045	0.028074	0.0215941	0.032769	0.127898	0.053756	0.122907	0.012829	0.426627	0.156637	0.0359458	0.0636822	0.0175571	0.0271737	0.0218021	0.072327
1996.43	Unknown sugar	0.139936	0.0491349	0.0797611	0.0165622	0.00500534	0.00537267	0.033311	0.00888154	0.0120094	0.082576	0.0292163	0.0127295	0.0263187	0.0457315	0.0208364	0.00656082	0.00556821	0.00440344	0.00935338	0.00901789	0.00577777	0.0113965	0.00510464	0.0114983	0.0448131	0.131046	0.0839522	0.055511	0.037547	0.0351247	0.0138056	0.0218697	0.0225371	0.0212791	0.0115122	0.0352139	0.0221063	0.0230233	0.013905	0.0222989	0.146785	0.214656	0.0597808	0.117724	0.0212734	0.0122337	0.0140067	0.0165604
2005.72	β-D-Glucopyranose 5TMS	0.0912073	0.0312087	0.0655866	0.0765437	0.0142695	0.0305726	0.18943	0.0522858	0.0208969	0.441209	0.278651	0.056064	2.27702	3.36828	1.3412	0.0369323	0.0261429	0.0169863	0.0405191	0.0635825	0.0582287	0.0806753	0.0793528	0.055964	0.366453	0.540076	0.47169	0.328305	0.154494	0.229459	0.0379284	0.054454	0.0697711	0.0627306	0.0593496	0.128425	0.103444	0.074845	0.0407605	0.0990058	1.14437	1.2182	2.28519	4.17121	0.526059	0.0609677	0.0409834	0.0410926
2135.08	N-Acetyl-D-glucosamine, tetrakis	0.092573	0.0944658	0.11303	0.0794451	0.0731442	0.0649676	0.106781	0.101217	0.092799	0.104767	0.106813	0.094437	0.108199	0.102856	0.0979295	0.0368658	0.0206994	0.0233532	0.073191	0.0663772	0.0716648	0.0791945	0.0869159	0.0785665	0.141356	0.164641	0.166044	0.127869	0.136481	0.132882	0.0234531	0.023253	0.0177678	0.0352333	0.0302227	0.0457216	0.116398	0.0992364	0.103136	0.103479	0.110818	0.116106	0.0933501	0.16517	0.0614483	0.0859868	0.0854859	0.090353
2700.22	Sucrose 8TMS	0.121929	0.123784	0.120675	0.234218	0.0088211	0.0424311	3.15543	0.0969135	0.0459042	0.153997	0.0278414	0.104486	0.0882253	0.0855051	5.84803	0.1173	0.0564702	0.0377247	0.0384885	0.113502	0.155468	0.0875303	0.263046	0.0326033	0.16117	0.480435	0.333298	0.102248	0.0742649	0.147494	0.0433113	0.0502894	0.0451188	0.0772674	0.185922	0.367226	0.142167	0.120283	0.0909298	0.0635187	0.125937	0.0852621	0.0447885	0.0887537	0.0430742	0.308311	0.0224187	0.410288
2843.8	Trehalose 8TMS	0.0421823	0.0740492	0.0328984	0.0384009	0.0384409	0.0554443	0.461494	0.0949376	0.0457178	0.0613625	0.027049	0.0593557	0.0702349	0.0491047	0.77282	0.100228	0.0472112	0.0555934	0.0295149	0.0334434	0.0398067	0.0396044	0.0494031	0.0838314	0.0756941	0.0878701	0.165228	0.120358	0.0295913	0.0614444	0.021515	0.0182725	0.057471	0.0277349	0.0218895	0.0632916	0.0782472	0.0610533	0.034649	0.0423482	0.0295341	0.0628862	0.0415362	0.0264606	0.0334801	0.0720204	0.0242644	0.0338573
1563.14	L-Threonic acid 4TMS	0.12381	0.096104	0.0544871	0.0189813	0.00683533	0.0118651	0.280368	0.0208406	0.00758725	0.067211	0.04778	0.00668422	0.0478944	0.0884257	0.00855109	0.0040926	0.00582994	0.00936921	0.0142285	0.00917691	0.00959263	0.00987091	0.00389976	0.00743957	0.0183042	0.035758	0.0248425	0.0127916	0.00930031	0.00682777	0.0221557	0.0368122	0.0251384	0.106549	0.0254671	0.0938374	0.0070672	0.00673243	0.0148689	0.00696269	0.283135	0.366618	0.636604	0.638267	0.0750947	0.00607711	0.0048519	0.00446532
1806.81	Ribonic acid-5TMS	0.285853	0.32727	0.281772	0.2761	0.115007	0.107336	0.351663	0.175521	0.190337	0.900427	0.237262	0.210958	0.851121	1.22371	0.472118	0.250774	0.151566	0.0973821	0.125983	0.117014	0.113846	0.168611	0.115683	0.210074	0.248128	0.356317	0.527188	0.120086	0.123751	0.0992524	0.11159	0.131543	0.103444	0.133665	0.132899	0.234517	0.267029	0.390917	0.188473	0.29839	0.162005	0.241125	0.466714	0.0403095	0.20062	0.228033	0.123406	0.357327
1926.29	Gluconic acid lactone 4TMS	0.106826	0.079762	0.0961675	0.114526	0.0587937	0.0328279	0.204383	0.0394094	0.0872275	0.394406	0.0955473	0.141864	2.12682	2.99806	1.2781	0.156257	0.0689439	0.0639207	0.0213863	0.0276757	0.123137	0.130918	0.111151	0.0366988	0.407536	0.57182	0.527479	0.390946	0.258907	0.310878	0.125137	0.104164	0.133949	0.072017	0.0833781	0.135296	0.0721388	0.0873207	0.0996206	0.0990709	0.765094	0.777484	1.74049	3.07029	0.445618	0.0429157	0.09179	0.0738614
1732.33	Arabinitol 5TMS	0.0937828	0.0531421	0.0940785	0.0720595	0.00677471	0.0118578	0.0453132	0.0139533	0.0264913	0.425718	0.154942	0.0190133	0.0708264	0.0661572	0.0438488	0.00903444	0.0208918	0.0110369	0.0104372	0.0618169	0.0189224	0.0204768	0.0246671	0.103897	0.1029	0.267748	0.261223	0.22605	0.0214799	0.0724409	0.013941	0.0130416	0.0207537	0.00914309	0.0131477	0.019495	0.0287944	0.2186	0.0258368	0.0567715	0.17576	0.199642	0.0656253	0.0959024	0.0537927	0.0571168	0.0245187	0.148327
1861.03	D-Pinitol 5TMS	0.597326	0.161702	0.273893	0.416313	0.254588	0.256699	0.179718	0.0263543	0.0161016	0.190225	0.409874	0.4756	1.06229	1.79694	0.730627	0.0395126	0.0239751	0.00758617	0.32581	0.313441	0.263815	0.376916	0.281433	0.309399	1.18429	2.15692	1.51844	0.812811	0.780182	0.717471	0.033122	0.0130948	0.0150191	0.0230994	0.0110004	0.0612397	0.734168	0.490368	0.0162029	0.0491464	0.107288	0.0810885	0.082737	0.0917374	0.0157969	0.313291	0.27347	0.472495
2016.83	Myo-Inositol 6TMS	0.135423	0.0586124	0.0785491	0.0177008	0.014984	0.0138279	0.0650824	0.0136278	0.010881	0.0482673	0.0223748	0.00812421	0.0978757	0.15073	0.0531604	0.00590496	0.00554248	0.008559	0.0113364	0.00419423	0.00568711	0.00820516	0.00556695	0.00716182	0.0392892	0.0680525	0.0228157	0.0260193	0.0298282	0.0285653	0.00806251	0.0157061	0.0122652	0.01058	0.00536206	0.0221957	0.0132467	0.0163513	0.00986372	0.0151223	0.0773926	0.0705841	0.0304381	0.0446799	0.0130527	0.00476609	0.008593	0.00852986
2060.87	scyllo-Inositol 6TMS	0.0353508	0.0444039	0.0369249	0.0342392	0.026502	0.0154569	0.590418	0.0184576	0.02293	0.0355756	0.0352317	0.017952	0.237992	0.380419	0.164567	0.0113618	0.0301135	0.00637248	0.0196121	0.0285365	0.00765939	0.0177276	0.00863851	0.0240039	0.0455446	0.0576432	0.0579513	0.0517125	0.0370879	0.0342777	0.00942695	0.012192	0.0221055	0.0250722	0.0188787	0.0249785	0.0300373	0.033619	0.0390023	0.0246909	0.127661	0.146933	0.297393	0.575131	0.0930747	0.0228871	0.0507645	0.0217375
2118.8	Myoinositol TMS	0.92712	0.749248	0.576019	0.265357	0.220606	0.136723	1.53916	0.11307	0.438426	0.386188	0.519652	0.400442	0.454758	0.887656	0.487969	0.173746	0.0900088	0.0982896	0.199139	0.296888	0.142672	0.168762	0.256455	0.193958	0.722457	0.999899	0.796131	0.696116	0.654266	0.555687	0.114062	0.12486	0.139137	0.0502189	0.0352446	0.0373525	0.333773	0.173974	0.233463	0.100431	0.834375	0.953718	0.697327	1.18292	0.0545871	0.277779	0.497153	0.484358
2124.53	Myoinositol 6TMS	0.928239	0.577349	0.570749	0.264937	0.220606	0.136723	1.54761	0.11307	0.438426	0.318847	0.520175	0.398757	0.389778	0.873395	0.489693	0.214301	0.0989953	0.0982896	0.199139	0.298946	0.142672	0.179836	0.248623	0.193958	0.717923	0.902735	0.788938	0.699018	0.659142	0.547191	0.112674	0.205854	0.166737	0.121272	0.109815	0.189763	0.15155	0.173974	0.233463	0.184166	0.731454	0.953718	0.696045	1.18521	0.153708	0.277779	0.497153	0.486158
